# Supplementary material for: Chlorogenic Acid Inhibits Ceramide Accumulation to Restrain Hepatic Glucagon Response
Source: Nutrients. 2023 Jul 17;15(14):3173. doi: 10.3390/nu15143173 (PMC10384019; doi:10.3390/nu15143173)
Supplement: Supplementary file 1 [file nutrients-15-03173-s001.zip]

Archive with 1 entries (1 files):
- nutrients-2482072-supplementary.pdf
